# Supplementary material for: Sequential Processing Enables 17% All-Polymer Solar Cells via Non-Halogen Organic Solvent
Source: Molecules. 2022 Sep 5;27(17):5739. doi: 10.3390/molecules27175739 (PMC9458225; doi:10.3390/molecules27175739)
Supplement: Supplementary file 1 [file molecules-27-05739-s001.zip]

Archive with 1 entries (1 files):
- molecules-1888090-supplementary.pdf
